# Supplementary material for: Multi-Target Molecular Detection of Sexually Transmitted Infections in Women Living with HIV in Northeastern Brazil
Source: Trop Med Infect Dis. 2025 Dec 18;10(12):354. doi: 10.3390/tropicalmed10120354 (PMC12737351; doi:10.3390/tropicalmed10120354)
Supplement: Supplementary file 1 [file tropicalmed-10-00354-s001.zip]

Archive with 1 entries (1 files):
- tropicalmed-3934252-supplementary.pdf
